# Supplementary material for: Bacteroides plebeius improves muscle wasting in chronic kidney disease by modulating the gut‐renal muscle axis
Source: J Cell Mol Med. 2022 Dec 2;26(24):6066–78. doi: 10.1111/jcmm.17626 (PMC9753468; doi:10.1111/jcmm.17626)
Supplement: Supplementary file 2 — Table S1. [file JCMM-26-6066-s001.xlsx]

## Sheet: Sheet1
	Table 1. Gene primer sequence used for qRT-PCR
MAFbx	Forward primer	TTGGATGAGAAAAGCGGCAC
	Reverse primer	ATGGCGCTCCTTAGTACTCC
Mstn	Forward primer	GCTGTAACCTTCCCAGGACC
	Reverse primer	AGTCTCTCCGGGACCTCTTG
Acvr2b	Forward primer	AGAAACGAGGCTCCAACCTG
	Reverse primer	CTCATCGACAGGCCCATCTG
Smad2	Forward primer	ATGAGCTCAAGGCGATCGAG
	Reverse primer	AGAATCTCTGTGTGCCGAGG
MURF1	Forward primer	GATCCTCCAGTACCGAGAGC
	Reverse primer	CAAAGTCGATGGCCCTCAAG
zo-1	Forward primer	TATCCAAACCAGACCCACCC
	Reverse primer	GGCTTTGGTGTGAATCGGTT
Cldn-2	Forward primer	GACCCCTATCAATGCCAGGT
	Reverse primer	AGAAGGTGTTGGCTTGGGAT
GAPDH	Forward primer	AACGACCCCTTCATTGACCT
	Reverse primer	CCCCATTTGATGTTAGCGGG
